# Supplementary material for: Unequal Behaviour between Hydrolysable Functions of Nirmatrelvir under Stress Conditions: Structural and Theoretical Approaches in Support of Preformulation Studies
Source: Pharmaceutics. 2022 Aug 17;14(8):1720. doi: 10.3390/pharmaceutics14081720 (PMC9412384; doi:10.3390/pharmaceutics14081720)
Supplement: Supplementary file 1 [file pharmaceutics-14-01720-s001.zip]

Archive with 1 entries (1 files):
- pharmaceutics-1824354-supplementary.pdf
